# Supplementary material for: Automated Peak Annotation in Time-of-Flight Secondary Ion Mass Spectrometry via a Physics-Informed Probabilistic Framework
Source: Molecules. 2026 Jul 7;31(13):2388. doi: 10.3390/molecules31132388 (PMC13363662; doi:10.3390/molecules31132388)
Supplement: Supplementary file 1 [file molecules-31-02388-s001.zip]

Archive with 2 entries (2 files):
- Code_S1.zip
- Table_S1_LOCOCV_Results.csv
