# Supplementary material for: Automated Peak Annotation in Time-of-Flight Secondary Ion Mass Spectrometry via a Physics-Informed Probabilistic Framework
Source: Molecules. 2026 Jul 7;31(13):2388. doi: 10.3390/molecules31132388 (PMC13363662; doi:10.3390/molecules31132388)
Supplement: Supplementary file 1 [file molecules-31-02388-s001.zip › Table_S1_LOCOCV_Results.csv]

Compound	Polarity	N Peaks	T1 Correct	T3 Correct	T1 Accuracy (%)	T3 Accuracy (%)
0116512	Negative	5	1	4	20.0	80.0
0119302	Negative	12	6	9	50.0	75.0
0214407	Negative	19	13	18	68.4	94.7
030695~1	Negative	4	1	4	25.0	100.0
030695~4	Negative	5	2	4	40.0	80.0
030895~2	Negative	5	4	5	80.0	100.0
0317402	Negative	10	5	10	50.0	100.0
0317403	Negative	6	5	6	83.3	100.0
031795~1	Negative	8	5	8	62.5	100.0
0426418	Negative	5	4	5	80.0	100.0
050595~4	Negative	4	1	3	25.0	75.0
052096~2	Negative	11	6	9	54.5	81.8
0524403	Negative	10	7	10	70.0	100.0
0524406	Negative	15	9	12	60.0	80.0
0524407	Negative	7	2	6	28.6	85.7
0524415	Negative	24	12	21	50.0	87.5
0608414	Negative	13	5	9	38.5	69.2
0610201	Negative	5	3	4	60.0	80.0
0802104	Negative	6	5	6	83.3	100.0
0815403	Negative	6	6	6	100.0	100.0
0819101	Negative	6	3	6	50.0	100.0
0823305	Negative	10	6	7	60.0	70.0
0901407	Negative	4	1	4	25.0	100.0
0915401	Negative	7	6	7	85.7	100.0
10019603	Negative	5	3	5	60.0	100.0
1113209	Negative	14	10	13	71.4	92.9
1230208	Negative	42	27	35	64.3	83.3
1230211	Negative	24	17	21	70.8	87.5
0106301	Positive	7	4	4	57.1	57.1
0119301	Positive	10	5	7	50.0	70.0
0127406	Positive	4	0	1	0.0	25.0
012795~1	Positive	5	2	3	40.0	60.0
0128316	Positive	6	1	3	16.7	50.0
0202311	Positive	6	2	5	33.3	83.3
0214405	Positive	11	1	1	9.1	9.1
0317401	Positive	8	3	4	37.5	50.0
0317404	Positive	22	12	13	54.5	59.1
052096~1	Positive	5	1	2	20.0	40.0
0524408	Positive	10	2	8	20.0	80.0
0524416	Positive	5	2	3	40.0	60.0
0526207	Positive	9	4	4	44.4	44.4
0603411	Positive	4	4	4	100.0	100.0
0819102	Positive	6	4	4	66.7	66.7
0825306	Positive	4	3	4	75.0	100.0
0901408	Positive	10	7	7	70.0	70.0
0909401	Positive	6	1	4	16.7	66.7
0909405	Positive	4	4	4	100.0	100.0
0910204	Positive	5	1	3	20.0	60.0
0921401	Positive	4	1	3	25.0	75.0
0922201	Positive	4	0	2	0.0	50.0
0922206	Positive	4	0	2	0.0	50.0
10019601	Positive	10	4	7	40.0	70.0
10019604	Positive	6	3	5	50.0	83.3
1006306	Positive	15	7	11	46.7	73.3
1104318	Positive	10	7	8	70.0	80.0
1104319	Positive	14	5	8	35.7	57.1
1116220	Positive	6	1	4	16.7	66.7
1121102	Positive	4	3	3	75.0	75.0
1230203	Positive	9	3	7	33.3	77.8
